# Supplementary material for: Innate immunity mediated longevity and longevity induced by germ cell removal converge on the C-type lectin domain protein IRG-7
Source: PLoS Genet. 2017 Feb 14;13(2):e1006577. doi: 10.1371/journal.pgen.1006577 (PMC5308781; doi:10.1371/journal.pgen.1006577)
Supplement: S2 Table — (XLSX) [file pgen.1006577.s004.xlsx]

## Sheet: fig 2 - S2_Table
Effects of irg-7 inactivation or overexpression on lifespan
comments	Mantel-Cox P- value relative to control RNAi	% lifespan shortening by irg-7 RNAi	mean lifespan	strain
Fig. 2a			15.8	N2 (control RNAi)
Fig. 2a			20.9	irg-7(zc6) (control RNAi)
Fig. 2a	0.9	1.03797	16.4	N2 (irg-7 RNAi)
Fig. 2a	<0.0001	0.77512	16.2	irg-7(zc6) (irg-7 RNAi)
			15.1	N2 (control RNAi)
			19.8	irg-7(zc6) (control RNAi)
	0.3	1.00662	15.2	N2 (irg-7 RNAi)
	<0.0001	0.79798	15.8	irg-7(zc6) (irg-7 RNAi)
			14.5	N2 (control RNAi)
			18.3	irg-7(zc6) (control RNAi)
	0.7	1.01379	14.7	N2 (irg-7 RNAi)
	<0.0001	0.846995	15.5	irg-7(zc6) (irg-7 RNAi)
comments	p- value relative to N2	% lifespan extension by fosmid	mean lifespan	strain
Fig. 2c			14	N2
Fig. 2c	0.001	1.24	17.4	WRM0619aB08
Fig. 2c	0.4	1.02143	14.3	WRM0635bF05
			13.1	N2
	<0.0001	1.26	16.6	WRM0619aB08
	0.3	1.05344	13.8	WRM0635bF05
			14.33	N2
	0.003	1.26	16.8	WRM0619aB08
	0.3	1.01326	14.52	WRM0635bF05
				Each boxed panel within the tables includes lifespan data of experiments performed in parallel.
				Statistical analysis and comparisons were done within each panel.
				Lifespan experiments were carried out at 20 °C .
				WRM0619Ab08 fosmid includes the f40f4.6 gene whereas the WRM0635bF05 fosmid does not.
