# Supplementary material for: Innate immunity mediated longevity and longevity induced by germ cell removal converge on the C-type lectin domain protein IRG-7
Source: PLoS Genet. 2017 Feb 14;13(2):e1006577. doi: 10.1371/journal.pgen.1006577 (PMC5308781; doi:10.1371/journal.pgen.1006577)
Supplement: S3 Table — (XLSX) [file pgen.1006577.s005.xlsx]

## Sheet: fig 3 - S3_Table
irg-7 contributes to lifespan extension by improving pathogen resistance
Cox Regresion P value compared to the N2 pair	comments	p- value relative to control	% lifespan extension by dead bacteria	mean lifespan	strain
	Fig. 3a			14.4	N2 (live bacteria)
	Fig. 3a	0.001	1.17361	16.9	N2 (heat-killed bacteria)
	Fig. 3a			18.3	irg-7(zc6) (live bacteria)
	Fig. 3a	0.53	1.02186	18.7	irg-7(zc6) (heat-killed bacteria)
				15.1	N2 (live bacteria)
		0.001	1.15232	17.4	N2 (heat-killed bacteria)
				19.8	irg-7(zc6) (live bacteria)
		0.34	1.01515	20.1	irg-7(zc6) (heat-killed bacteria)
				14.5	N2 (live bacteria)
		0.009	1.17931	17.1	N2 (UV-killed bacteria)
				18.4	irg-7(zc6) (live bacteria)
		0.13	0.940217	17.3	irg-7(zc6) (UV-killed bacteria)
Cox Regresion P value compared to the N2 pair	comments	p- value relative to control	% lifespan extension by irg-7(zc6)	mean lifespan	strain
	Fig. 3b			5.2	N2 on HB bacteria
	Fig. 3b	<0.0001	1.25	6.5	irg-7(zc6) on HB bacteria
				4.8	N2 on HB bacteria
		<0.0001	1.25	6	irg-7(zc6) on HB bacteria
				11	N2 on HB bacteria
		0.015	1.1	12.1	irg-7(zc6) on HB bacteria
				8.7	N2 on EF bacteria
		<0.0001	1.42529	12.4	irg-7(zc6) on EF bacteria
				11.9	N2 on EF bacteria
		0.007	1.12605	13.4	irg-7(zc6) on EF bacteria
				5.9	N2 on EF bacteria-fast killing (BHI)
		0.232	0.932203	5.5	irg-7(zc6) on EF bacteria-fast killing (BHI)
Cox Regresion P value compared to the N2 pair	comments	p- value relative to control	% lifespan shortening by irg-7 RNAi	mean lifespan	strain
	Fig. 3c			9	N2 (control RNAi) HB bacteria
	Fig. 3c	<0.0001	0.49	4.41	N2 (irg-7 RNAi) HB bacteria
				8.6	N2 (control RNAi) HB bacteria
		<0.0001	0.534884	4.6	N2 (irg-7 RNAi) HB bacteria
				8.2	N2 (control RNAi) HB bacteria
		<0.0001	0.585366	4.8	N2 (irg-7 RNAi) HB bacteria
	Fig. 3d			13	N2 (control RNAi) OP50 bacteria
	Fig. 3d	0.7	1.01538	13.2	N2 (irg-7 RNAi) OP50 bacteria
				15.5	N2 (control RNAi) OP50 bacteria
		0.3	0.967742	15	N2 (irg-7 RNAi) OP50 bacteria
				13.9	N2 (control RNAi) HB bacteria
		<0.0001	0.618705	8.6	N2 (irg-7 RNAi) HB bacteria
0.028165				8.5	daf-16(mu86) (control RNAi)
		0.043	0.894118	7.6	daf-16(mu86) (irg-7 RNAi) OP50 bacteria
	Fig. 3e			5.6	N2 (control RNAi) HB bacteria
	Fig. 3e	<0.0001	0.696429	3.9	N2 (irg-7 RNAi) HB bacteria
2.39067e-05	Fig. 3e			6.3	daf-16(mu86) (control RNAi)
	Fig. 3e	0.435	1.07937	6.8	daf-16(mu86) (irg-7 RNAi) OP50 bacteria
					Each boxed panel within the tables includes lifespan data of experiments performed in parallel.
					Statistical analysis and comparisons were done within each panel.
					For RNAi experiments, animals were grown on the indicated RNAi until day 1 of adulthood and shifted to OP50, Hb or EF bacteria henceforth.
