# Supplementary material for: Innate immunity mediated longevity and longevity induced by germ cell removal converge on the C-type lectin domain protein IRG-7
Source: PLoS Genet. 2017 Feb 14;13(2):e1006577. doi: 10.1371/journal.pgen.1006577 (PMC5308781; doi:10.1371/journal.pgen.1006577)
Supplement: S5 Table — (XLSX) [file pgen.1006577.s007.xlsx]

## Sheet: fig5 - S5_Table
Effect of irg-7 inactivation using f40f4.6 RNAi on the lifespan of longevity mutants
comments	Mantel-Cox P- value relative to control RNAi	% lifespan shortening by irg-7 RNAi	mean lifespan	strain
Fig. 5			14.6	N2 (control RNAi)
Fig. 5	0.44	0.938356	13.7	N2 (irg-7 RNAi)
Fig. 5			19.3	glp-1(e2141) (control RNAi)
Fig. 5	<0.0001	0.746114	14.4	glp-1(e2141) (irg-7 RNAi)
Fig. 5			31.8	daf-2(e1370) (control RNAi)
Fig. 5	0.37	1.04403	33.2	daf-2(e1370) (irg-7 RNAi)
Fig. 5			25	eat-2(ad1116) (control RNAi)
Fig. 5	0.31	0.956	23.9	eat-2(ad1116) (irg-7 RNAi)
Fig. 5			20.4	clk-1(qm30) (control RNAi)
Fig. 5	0.28	0.941176	19.2	clk-1(qm30) (irg-7 RNAi)
			15.5	N2 (control RNAi)
	0.3	0.967742	15	N2 (irg-7 RNAi)
			19.7	glp-1(e2141) (control RNAi)
	<0.0001	0.817259	16.1	glp-1(e2141) (irg-7 RNAi)
			34.7	daf-2(e1370) (control RNAi)
	0.32	0.927954	32.2	daf-2(e1370) (irg-7 RNAi)
			26.2	eat-2(ad1116) (control RNAi)
	0.21	0.942748	24.7	eat-2(ad1116) (irg-7 RNAi)
			20.1	clk-1(qm30) (control RNAi)
	0.83	0.960199	19.3	clk-1(qm30) (irg-7 RNAi)
			15.5	N2 (control RNAi)
	0.3	1.04516	16.2	N2 (irg-7 RNAi)
			31.3	daf-2(e1370) (control RNAi)
	0.8	1.07987	33.8	daf-2(e1370) (irg-7 RNAi)
			19.4	eat-2(ad1116) (control RNAi)
	0.93	1.01031	19.6	eat-2(ad1116) (irg-7 RNAi)
			18.6	clk-1(qm30) (control RNAi)
	0.26	0.962366	17.9	clk-1(qm30) (irg-7 RNAi)
			14.6	N2 (control RNAi)
	0.52	1.0411	15.2	N2 (irg-7 RNAi)
			20.8	glp-1(e2141) (control RNAi)
	<0.0001	0.764423	15.9	glp-1(e2141) (irg-7 RNAi)
				Each boxed panel within the tables includes lifespan data of experiments performed in parallel.
				Statistical analysis and comparisons were done within each panel.
				Lifespan experiments were carried out at 20 °C .
				glp-1 mutants were grown at 25°C until day 1 of adulthood and shifted to 20 °C henceforth.
