# Supplementary material for: Innate immunity mediated longevity and longevity induced by germ cell removal converge on the C-type lectin domain protein IRG-7
Source: PLoS Genet. 2017 Feb 14;13(2):e1006577. doi: 10.1371/journal.pgen.1006577 (PMC5308781; doi:10.1371/journal.pgen.1006577)
Supplement: S6 Table — (XLSX) [file pgen.1006577.s008.xlsx]

## Sheet:  Fig 7 - S6_Table
Requirement of known longevity genes for the lifespan extension by the irg-7(zc6) mutation
Cox Regresion P value compared to the N2-irg-7(zc6) pair	comments	p- value relative to control	% lifespan extension by irg-7(zc6)	mean lifespan	strain
*				14.9	N2
		<0.0001	1.29	19.3	irg-7(zc6)
	R			14.1	daf-12(rh61rh411)
		0.3	0.95	13.5	daf-12(rh61rh411); irg-7(zc6)
	R,I,D			12.4	daf-16(mu86)
		0.01	1.11	13.8	daf-16(mu86)); irg-7(zc6)
	R,I,D			14.2	N2 (pha-4 RNAi)
		0.7	0.96	13.7	irg-7 (zc6) (pha-4 RNAi)
0.053	R			12	nhr-80(tm1011)
		<0.0001	1.24	14.9	nhr-80(tm1011); irg-7(zc6)
	R			13.6	daf-9(rh50)
		0.07	1.05	14.4	daf-9(rh50); irg-7(zc6)
*				14.3	N2
		<0.0001	1.35	19.4	irg-7(zc6)
	R			14.1	daf-12(rh61rh411)
		0.85	0.96	13.5	daf-12(rh61rh411); irg-7(zc6)
	R,I,D			12.8	daf-16(mu86)
		0.7	1.03	13.2	daf-16(mu86)); irg-7(zc6)
	R			13.7	daf-9(rh50)
		0.41	0.94	12.9	daf-9(rh50); irg-7(zc6)
0.014	R			11.6	nhr-80(tm1011)
		<0.0001	1.25	14.5	nhr-80(tm1011); irg-7(zc6)
				13.1	N2
		<0.0001	1.32	17.3	irg-7(zc6)
	R			13.7	daf-12(rh61rh411)
		0.56	0.95	13.1	daf-12(rh61rh411); irg-7(zc6)
	R			12.6	daf-9(rh50)
		0.6	0.95	12	daf-9(rh50); irg-7(zc6)
*				14.4	N2
		<0.0001	1.3	18.8	irg-7(zc6)
	R,I,D			13.1	daf-16(mu86)
		0.07	1.05	13.8	daf-16(mu86); irg-7(zc6)
0.483	R			11.4	nhr-80(tm1011)
		<0.0001	1.27	14.5	nhr-80(tm1011); irg-7(zc6)
				16.6	N2
		<0.0001	1.32	21.9	irg-7(zc6)
	R,I,D			14.1	N2 (skn-1 RNAi)
		0.54	1.04	14.7	irg-7(zc6) (skn-1 RNAi)
	R,I,D			16.3	N2 (daf-16 RNAi)
		0.81	0.95	15.5	irg-7(zc6) (daf-16 RNAi)
	R,I,D			15.5	N2 (pha-4 RNAi)
		0.65	0.98	15.2	irg-7(zc6) (pha-4 RNAi)
				15.2	N2
		<0.0001	1.25	18.97	irg-7(zc6)
	R,I,D			15.3	N2 (skn-1 RNAi)
		0.54	1.03	15.8	irg-7(zc6) (skn-1 RNAi)
	R,I,D			15.22	N2 (daf-16 RNAi)
		0.64	0.98	14.9	irg-7(zc6) (daf-16 RNAi)
	R,I,D			15.52	N2 (pha-4 RNAi)
		0.93	0.92	14.3	irg-7(zc6) (pha-4 RNAi)
	R			14.08	N2 (kri-1 RNAi)
		0.707	1.13	15.91	irg-7(zc6) (kri-1 RNAi)
*				15.5	N2
		<0.0001	1.22	18.9	irg-7(zc6)
	R			17.4	N2 (kri-1 RNAi)
		0.629	0.97	16.9	irg-7(zc6) (kri-1 RNAi)
	D			14.3	N2 (wwp-1 RNAi)
0.185		0.0083	1.21	17.33	irg-7(zc6) (wwp-1 RNAi)
	R			15.3	N2 (tcer-1 RNAi)
		0.24	1.02	15.6	irg-7(zc6) (tcer-1 RNAi)
*				17.63	N2
		0.0012	1.23	21.74	irg-7(zc6)
0.721	control			11.69	N2 (ncl-1 RNAi)
		0.0007	1.26	14.73	irg-7(zc6) (ncl-1 RNAi)
0.169	control			12.69	N2 (pcp-1 RNAi)
		<0.0001	1.35	17.13	irg-7(zc6) (pcp-1 RNAi)
0.489	M			13.3	N2 (cdr-2 RNAi)
		<0.0001	1.36	18.05	irg-7(zc6) (cdr-2 RNAi)
0.859	D,I			14.85	N2 (aak-2 RNAi)
		0.009	1.25	18.54	irg-7(zc6) (aak-2 RNAi)
*				18.8	N2
		0.0055	1.17	22	irg-7(zc6)
0.932	I			14.3	N2 (phi-3 RNAi)
		0.0199	1.13	16.09	irg-7(zc6) (phi-3 RNAi)
0.011	I			14.21	N2 (skr-1RNAi)
		<0.0001	1.35	19.15	irg-7(zc6) (skr-1 RNAi)
0.871	M			15.78	N2 (ubl-5 RNAi)
		<0.0001	1.2	18.95	irg-7(zc6) (ubl-5 RNAi)
	R,I			10.46	N2 (hsf-1 RNAi)
		0.812	0.98	10.25	irg-7(zc6) (hsf-1 RNAi)
ND				15.8	N2
		<0.0001	1.21	19.08	irg-7(zc6)
	I			12.28	N2 (phi-3 RNAi)
		0.019	1.22	15	irg-7(zc6) (phi-3 RNAi)
	I			12.17	N2 (skr-1RNAi)
		0.009	1.19	14.43	irg-7(zc6) (skr-1 RNAi)
	R,I			11.73	N2 (hsf-1 RNAi)
		0.84	0.87	10.22	irg-7(zc6) (hsf-1 RNAi)
				15.1	N2
		<0.0001	1.21	18.3	irg-7(zc6)
	R			15.9	N2 (tcer-1 RNAi)
		0.83	1.01	16.2	irg-7(zc6) (tcer-1 RNAi)
	R			15.2	N2 (kri-1 RNAi)
		0.67	1.03	15.8	irg-7(zc6) (kri-1 RNAi)
ND				15.3	N2
		<0.0001	1.23	18.6	irg-7(zc6)
	M			13.5	N2 (cdr-2 RNAi)
		<0.0001	1.25	16.95	irg-7(zc6) (cdr-2 RNAi)
	M			15.1	N2 (ubl-5 RNAi)
		<0.0001	1.19	18	irg-7(zc6) (ubl-5 RNAi)
	D			14.6	N2 (wwp-1 RNAi)
		0.009	1.25	18.3	irg-7(zc6) (wwp-1 RNAi)
	I,D			14.3	N2 (aak-2 RNAi)
		0.009	1.26	18.1	irg-7(zc6) (aak-2 RNAi)
	I			12.9	N2 (phi-3 RNAi)
		0.019	1.22	15.8	irg-7(zc6) (phi-3 RNAi)
ND				16.1	N2
		<0.0001	1.2	19.4	irg-7(zc6)
	R,I,D			14.6	N2 (skn-1 RNAi)
		0.7	1.03	15.1	irg-7(zc6) (skn-1 RNAi)
	D			15	N2 (wwp-1 RNAi)
		0.009	1.17	17.6	irg-7(zc6) (wwp-1 RNAi)
	M			15.4	N2 (cdr-2 RNAi)
		0.009	1.18	18.2	irg-7(zc6) (cdr-2 RNAi)
	I,D			14.7	N2 (aak-2 RNAi)
		<0.0001	1.24	17.3	irg-7(zc6) (aak-2 RNAi)
ND				17.1	N2
		<0.0001	1.22	21	irg-7(zc6)
	I			15.07	N2 (skr-1RNAi)
		<0.0001	1.2	18.1	irg-7(zc6) (skr-1 RNAi)
	M			15.78	N2 (ubl-5 RNAi)
		<0.0001	1.2	18.95	irg-7(zc6) (ubl-5 RNAi)
	R,I			11.58	N2 (hsf-1 RNAi)
		0.56	1.05	12.21	irg-7(zc6) (hsf-1 RNAi)
	R			16.4	N2 (tcer-1 RNAi)
		0.6	1.03	17.05	irg-7(zc6) (tcer-1 RNAi)
ReRequirement of reproductive tissues for the lifespan extension by the irg-7(zc6) mutation
Cox Regresion P value compared to the N2-irg-7(zc6) pair	comments	p- value relative to control	% lifespan extension by irg-7(zc6)	mean lifespan	strain
	Fig. 7b,c			13.6	N2
	Fig. 7b,c	<0.0001	1.27	19.6	irg-7(zc6)
	Fig. 7c			22	glp-1(e2141)
	Fig. 7c	0.2	0.93	21.8	glp-1(e2141); irg-7(zc6)
	Fig. 7b			13.7	gon-2(q388)
	Fig. 7b	<0.0001	0.77	10.6	gon-2(q388); irg-7(zc6)
				13.8	N2
		<0.0001	1.31	18.2	irg-7(zc6)
				20.6	glp-1(e2141)
		0.8	1.02	21.1	glp-1(e2141); irg-7(zc6)
				13.1	gon-2(q388)
		0.001	0.85	11.2	gon-2(q388); irg-7(zc6)
				14.9	N2
			1.26	18.8	irg-7(zc6)
				24.9	glp-1(e2141)
		0.08	0.9	22.4	glp-1(e2141); irg-7(zc6)
				13.4	gon-2(q388)
		<0.0001	0.8	10.8	gon-2(q388); irg-7(zc6)
					Each boxed panel within the tables includes lifespan data of experiments performed in parallel.
					Statistical analysis and comparisons were done within each panel.
					Lifespan experiments were carried out at 20 °C .
					Colored letters in the comment column indicate longevity pathways associated with each longevity gene:
					The reproductive longevity pathway induced by germ cell removal
					The insulin/IGF1 signaling pathway (I)
					The dietary restriction pathway (D)
					The mitochondrial respiration pathway (M).
					ncl-1 and pcp-1 RNAi treatment served as control treatments that are not predicted to affect lifespan.
					glp-1and gon-2 mutants were grown at 25°C until day 1 of adulthood and shifted to 20 °C henceforth.
