# Supplementary material for: Innate immunity mediated longevity and longevity induced by germ cell removal converge on the C-type lectin domain protein IRG-7
Source: PLoS Genet. 2017 Feb 14;13(2):e1006577. doi: 10.1371/journal.pgen.1006577 (PMC5308781; doi:10.1371/journal.pgen.1006577)
Supplement: S7 Table — (XLSX) [file pgen.1006577.s009.xlsx]

## Sheet: fig 9 - S7_Table
Germline apoptosis promotes pathogen resistance
comments	p- value relative to control	% lifespan shortening by egl-1(-)	mean lifespan	strain
Fig. 9c	0.001	0.876712	6.4	egl-1(-) (HB bacteria)
Fig. 9c			7.3	N2 (HB bacteria)
	0.003	0.875	9.8	egl-1(-) (HB bacteria)
			11.2	N2 (HB bacteria)
	0.016	0.890909	9.8	egl-1(-) (HB bacteria)
			11	N2 (HB bacteria)
				Each boxed panel within the tables includes survival plots of experiments performed in parallel.
				Statistical analysis and comparisons were done within each panel.
				Animals were grown on OP50 until day 1 of adulthood and shifted to Hb bacteria henceforth.
